# Supplementary material for: Risk Factors and Spatiotemporal Analysis of Classical Swine Fever in Ecuador
Source: Viruses. 2023 Jan 19;15(2):288. doi: 10.3390/v15020288 (PMC9966056; doi:10.3390/v15020288)
Supplement: Supplementary file 1 [file viruses-15-00288-s001.zip]

Archive with 2 entries (2 files):
- suplementary/SM1-3.pdf
- suplementary/SM4.csv
